# Supplementary material for: Molecular and Cellular Effects of Microplastics and Nanoplastics in the Pathogenesis of Cardiovascular, Nervous, Urinary, Digestive, and Reproductive System Diseases: A Global Systematic Review
Source: Int J Mol Sci. 2025 Nov 19;26(22):11194. doi: 10.3390/ijms262211194 (PMC12653346; doi:10.3390/ijms262211194)
Supplement: Supplementary file 1 [file ijms-26-11194-s001.zip]

Archive with 1 entries (1 files):
- ijms-3982701-supplementary.pdf
